# Supplementary material for: Multi-expert ensemble ECG diagnostic algorithm using mutually exclusive–symbiotic correlation between 254 hierarchical multiple labels
Source: NPJ Cardiovasc Health. 2024 Jul 2;1:8. doi: 10.1038/s44325-024-00010-0 (PMC12912303; doi:10.1038/s44325-024-00010-0)
Supplement: Supplementary file 1 — Supplementary Information [file 44325_2024_10_MOESM1_ESM.xlsx]

## Sheet: Supplementary Table1
Supplementary table 1. Label affiliation for the three levels of the dataset we used. The ECG terms marked in red, of which there are a total of 254, are those with a number of positive samples greater than 50, and those that can be recognized by our model. Those marked in bold red are labels that can be clinically useful after considering clinical significance and classification performance.We w…
First level	Second level	Third level	Samples (n=191,804)	Remark
supraventricular premature beat	compilation of premature atrial contraction	atrial premature beats	10930
		atrial bigeminy	316
		frequent atrial premature beats	239
		atrial premature beat not transmitted	1258
		atrial premature beats with aberrations	2188
		paired atrial premature beats	1208
		atrial trigeminy	113
		multifocal atrial premature beats	0
		atrial fusion wave	4
	compilation of junctional premature beats	junctional premature beats	157
		paired junctional premature beats	0
		junctional bigeminy	3
		frequent junctional premature beats	0
		junctional trigeminy	0
		junctional fusion wave	1
supraventricular escape beat	compilation of atrial escape beat	accelerated atrial escape beat	140
		atrial escape beat	786
		slow atrial escape beat	21
	compilation of junctional escape beat	junctional escape beat	1902
		slow junctional escape beat	92
		accelerated junctional escape beat	51
supraventricular arrhythmia	supraventricular tachycardia	paroxysmal supraventricular tachycardia	1191
		supraventricular tachycardia with intraventricular aberrant conduction	4
	atrial rhythm	idioatrial rhythm	666
		accelerated idioatrial rhythm	1258
		slow idioatrial rhythm	58
		accelerated multifocal ectopic atrial rhythm	2
		multifocal ectopic atrial rhythm	8
		ectopic atrial rhythm	13
		atrial parasystole	1
	compilation of atrial tachycardia	atrial tachycardia	2590
		short paroxysmal atrial tachycardia	705
		multifocal atrial tachycardia	23
		atrial tachycardia with variable conduction	66
	compilation of atrial fibrillation	atrial fibrillation	6386
		atrial fibrillation with rapid ventricular rate	2459
		atrial fibrillation with slow ventricular rate	436
		atrial fibrillation with intraventricular aberrant conduction	1151
		paroxysmal atrial fibrillation	119
		impure atrial fibrillation	174
		short paroxysmal atrial fibrillation	15
		linking phenomenon	10
	compilation of atrial flutter	atrial flutter	4050
		short paroxysmal atrial flutter	40
		impure atrial flutter	177
		atrial flutter with 2:1 conduction	230
		atrial flutter with variable conduction	9
	compilation of junctional rhythm	junctional rhythm	1836	three or more consecutive junctional escape beats in an ECG is junctional rhythm
		junctional tachycardia	85
		accelerated junctional rhythm	733
		slow idiojunctional rhythm	248
		junctional parasystolic rhythm	1
	atrial capture	atrial capture	25
ventricular arrhythmia	compilation of premature ventricular contractions	ventricular premature beats	10071
		paired ventricular premature beats	328
		ventricular bigeminy	566
		frequent ventricular premature beats	375
		ventricular trigeminy	222
		multifocal ventricular premature beats	24
		R on T premature ventricular complex	13
		interpolated premature ventricular contractions	5
		ventricular fusion wave	753
	compilation of ventricular escape beat	ventricular escape beat	327
		accelerated ventricular escape beat	52
		slow ventricular escape beat	3
ventricular rhythm	compilation of ventricular tachycardia	ventricular tachycardia	240
		burst ventricular tachycardia	369
		paroxysmal ventricular tachycardia	18
		multifocal ventricular tachycardia	22
		TDP ventricular tachycardia	4
		bundle branch reentrant ventricular tachycardia	1
		polymorphic ventricular tachycardia	3
		bidirectional ventricular tachycardia	5
		veatricular flutter	16
		ventricular fibrillation	70
	wide QRS complex ventricular tachycardia	wide QRS complex ventricular tachycardia	11
	compilation of ventricular escape rhythm	accelerated idioventricular rhythm	147
		ventricular escape rhythm	177
		ventricular peristaltic wave	8
		accelerated multifocal idioventricular rhythm	4
		slow ventricular escape rhythm	2
	ventricular parasystole	ventricular parasystole	11
	escape capture	ventircular capture	472
		escape capture bigeminy	39
		escape capture trigeminy	2
		ventircular capture with intraventricular aberrant conduction	43
compilation of pre-excitation syndrome	pre-excitation syndrome	ventricular preexcitation	959
		intermittent ventricular preexcitation	8
	short PR interval	short PR interval	297
axis and voltages	axis	left axis deviation	5711
		right axis deviation	17715
		indeterminate cardiac axis	1377
	rotation	R/S＞1 in lead I	44
		counterclockwise rotation	803
		clockwise rotation	2021
		dextrocardia	24
	voltages	low limb leads voltages	1394
		low chest leads voltages	1705
		low voltage on the 12 leads	179
sinus rhythm and arrhythmia	sinus rhythm	sinus rhythm	115968	approach to normal rhythm
	compilation of sinus arrhythmia	sinus tachycardia	9095	greater than 100 beats per minute
		sinus bradycardia	20690	less than 60 beats per minute
		significant sinus bradycardia	921	less than 45 beats per minute
		sinus arrhythmia	17834
		sinus premature beats	6
		sinus premature bigeminy	0
	wandering pacemaker	wandering pacemaker within atrioventricular node	810
		wandering pacemaker within sinoatrial node	559
		wandering pacemaker between sinoatrial node and atrioventricular junction	8
compilation of 2nd sinoatrial block	compilation of 2nd sinoatrial block	2nd sinoatrial block	456
		2nd degree sinoatrial block-I	26
		2nd degree sinoatrial block-II	15
atrioventricular conduction	compilation of 1st degree atrioventricular block	intermittent 1st degree atrioventricular block	21
		1st degree atrioventricular block	13410
	compilation of 2nd degree atrioventricular block	2nd degree atrioventricular block-I	1279
		2nd degree atrioventricular block-II	104
		2:1 atrioventricular block	445
		high-grade atrioventricular block	335
	3rd degree atrioventricular block	3rd degree atrioventricular block	1310
	atrioventricular conduction not transmitted	atrioventricular conduction not transmitted	7
	compilation of atrioventricular dissociation	atrioventricular dissociation	18
		complete interfering atrioventricular dissociation	227
		incomplete interfering atrioventricular dissociation	477
heart enlargement and hypertrophy	ventricular hypertrophy	high left ventricular voltage	11863
		high right ventricular voltage	685
	atrial hypertrophy	widened P wave	3649	generally indicates left atrial enlargement
		high P wave	3634	generally indicates right atrial enlargement
pacemaker	paced beats	ventricular paced beats	781	three or more consecutive paced escape beats in an ECG is paced rhythm
		atrial paced beats	66
		atrial-ventricular paced beats	19
		atrial sensed ventricular paced beats	9
		ventricular paced fusion beats	203
		pseudo ventricular paced fusion beats	39
		atrial paced fusion beats	0
	paced rhythm	atrial paced rhythm	838
		ventricular paced rhythm	1289
		atrial-ventricular paced rhythm	914
		atrial sensed ventricular paced rhythm	918
		paced capture	10
		paced capture bigeminy	1
		pacemaker mediated tachycardia	4
pacemaker malfunction	sensed malfunction	atrioventricular delay	1
		pacemaker undersensing	15
		pacemaker oversensing	4
		atrial failure to inhibit	11
		ventricular failure to inhibit	21
	paced malfunction	atrial failure to pace	7
		ventricular failure to pace	15
intraventricular and intra-atrial conduction	left fascicular block	left anterior fascicular block	1739
		left posterior fascicular block	93
	left bundle branch block	complete left bundle branch block	1706
		incomplete left bundle branch block	119
		intermittent complete left bundle branch block	41
		intermittent incomplete left bundle branch block	1
	right bundle branch block	complete right bundle branch block	6863
		incomplete right bundle branch block	13195
		partial right bundle branch block	7429
		intermittent complete right bundle branch block	130
		intermittent incomplete right bundle branch block	11
	other blocks	intraventricular block	481
		nonspecific intraventricular conduction disturbance	56
		intra-atrial block	6
arrest	arrest	ventricular arrest	9
		cardiac arrest	4
		long R-R interval	9
		sinus arrest	110
other paced rhythm	specialized abnormal QRS-T complex changes	early repolarization	3341
		Epsilon wave	0
		J wave	1
		SⅠSⅡSⅢ syndrome	0
		fragmented QRS complex	0
		Brugada syndrome	682
		dome and dart T wave	0
	reciprocal beats	ventricular reciprocal beats	18
		atrial reciprocal beats	3
		junctional reciprocal beats	21
		reciprocal bigeminy	3
		reciprocal trigeminy	0
		dual atriove ntricular nodal pathways	2
ST changes	ST elevation	ST elevation in lead I	727
		ST elevation in lead II	2187
		ST elevation in lead III	2177
		ST elevation in lead AVR	1158
		ST elevation in lead AVL	754
		ST elevation in lead AVF	2202
		ST elevation in lead V1	3029
		ST elevation in lead V2	5870
		ST elevation in lead V3	5916
		ST elevation in lead V4	5077
		ST elevation in lead V5	2028
		ST elevation in lead V6	1021
	ST depression	ST depression in lead I	4962
		ST depression in lead II	23750
		ST depression in lead III	22776
		ST depression in lead AVR	42
		ST depression in lead AVL	3320
		ST depression in lead AVF	23349
		ST depression in lead V1	198
		ST depression in lead V2	1610
		ST depression in lead V3	4081
		ST depression in lead V4	13919
		ST depression in lead V5	22952
		ST depression in lead V6	23991
compilation of T-wave changes	T-wave changes	T-wave changes in lead I	19333
		T-wave changes in lead II	35326
		T-wave changes in lead III	31235
		T-wave changes in lead AVR	224
		T-wave changes in lead AVL	16570
		T-wave changes in lead AVF	33125
		T-wave changes in lead V1	990
		T-wave changes in lead V2	4394
		T-wave changes in lead V3	9618
		T-wave changes in lead V4	26391
		T-wave changes in lead V5	35234
		T-wave changes in lead V6	37482
	T-wave inversion	T-wave inversion in lead I	1763
		T-wave inversion in lead II	3274
		T-wave inversion in lead III	6571
		T-wave inversion in lead AVR	4
		T-wave inversion in lead AVL	2142
		T-wave inversion in lead AVF	5082
		T-wave inversion in lead V1	178
		T-wave inversion in lead V2	750
		T-wave inversion in lead V3	1603
		T-wave inversion in lead V4	4033
		T-wave inversion in lead V5	4375
		T-wave inversion in lead V6	3910
	biphasic T waves	biphasic T waves in lead I	104
		biphasic T waves in lead II	342
		biphasic T waves in lead III	319
		biphasic T waves in lead AVR	0
		biphasic T waves in lead AVL	56
		biphasic T waves in lead AVF	380
		biphasic T waves in lead V1	5
		biphasic T waves in lead V2	35
		biphasic T waves in lead V3	84
		biphasic T waves in lead V4	343
		biphasic T waves in lead V5	523
		biphasic T waves in lead V6	517
	P wave widening notching	P wave widening notching	43
	peaked T wave	peaked T wave in lead I	64
		peaked T wave in lead II	416
		peaked T wave in lead III	387
		peaked T wave in lead AVR	4
		peaked T wave in lead AVL	31
		peaked T wave in lead AVF	398
		peaked T wave in lead V1	48
		peaked T wave in lead V2	1633
		peaked T wave in lead V3	2075
		peaked T wave in lead V4	1979
		peaked T wave in lead V5	969
		peaked T wave in lead V6	350
Q-Tc interval	Q-Tc interval	Q-Tc interval prolongation	1100
		shortening Q-Tc interval	11
electrolyte disturbance	ST segment duration	prolongation of ST segment duration	23
		ST Segment shortening	10
	U wave abnormal	hyperpotassaemia sinoventricular conduction	9
		elevated U wave	907
myocardial infarction	Q wave abnormal	Q wave abnormal in lead I	1372	normal q: time duration<0.04s, depth<1/4 R; Q wave abnormal: time duration>0.04s and depth>1/4 R; q wave abnormal: time duration>0.04s or depth>1/4 R.
		Q wave abnormal in lead II	2248
		Q wave abnormal in lead III	4481
		Q wave abnormal in lead AVR	4
		Q wave abnormal in lead AVL	1491
		Q wave abnormal in lead AVF	3166
		Q wave abnormal in lead V1	8744
		Q wave abnormal in lead V2	8136
		Q wave abnormal in lead V3	6288
		Q wave abnormal in lead V4	4541
		Q wave abnormal in lead V5	1514
		Q wave abnormal in lead V6	882
	q wave abnormal	q wave abnormal in lead I	847
		q wave abnormal in lead II	4339
		q wave abnormal in lead III	3128
		q wave abnormal in lead AVR	0
		q wave abnormal in lead AVL	707
		q wave abnormal in lead AVF	4348
		q wave abnormal in lead V1	629
		q wave abnormal in lead V2	913
		q wave abnormal in lead V3	1230
		q wave abnormal in lead V4	1163
		q wave abnormal in lead V5	1148
		q wave abnormal in lead V6	1134
	poor R wave progression	poor R wave progression in lead V1	132
		poor R wave progression in lead V2	10876
		poor R wave progression in lead V3	10139
		poor R wave progression in lead V4	4624
		poor R wave progression in lead V5	623
		poor R wave progression in lead V6	232

## Sheet: Supplementary Table2
Supplementary table 2. Diagnostic performance of our MESEL on the offline test set with 9,480 recordings for 254 ECG terms, and bolding in the term column indicates a term that can be used in a clinical setting.
Terms	Samples (n= 9,480)	AUROC	AUPRC	TP	TN	FP	FN	Sen	Spe	F1	Acc
sinus rhythm and arrhythmia	7115	0.972002	0.987251	7038	1927	438	77	0.989178	0.814799	0.964704	0.945675
compilation of T-wave changes	3259	0.951451	0.914355	2883	5447	774	376	0.884627	0.875583	0.833719	0.878692
ST changes	2791	0.930518	0.85566	2338	5737	952	453	0.837693	0.857677	0.768952	0.851793
intraventricular and intra-atrial conduction	2395	0.966847	0.919994	2072	6614	471	323	0.865136	0.933522	0.839206	0.916245
axis and voltages	2315	0.941656	0.859168	1902	6441	724	413	0.821598	0.898953	0.769885	0.880063
myocardial infarction	2428	0.962364	0.916926	2100	6502	550	328	0.864909	0.922008	0.827097	0.907384
supraventricular arrhythmia	2232	0.993078	0.979323	2110	7048	200	122	0.945341	0.972406	0.929106	0.966034
heart enlargement and hypertrophy	1133	0.911521	0.71465	770	7898	449	363	0.679612	0.946208	0.654762	0.914346
atrioventricular conduction	887	0.970701	0.83137	704	8289	304	183	0.793687	0.964622	0.743008	0.948629
supraventricular premature beat	729	0.98155	0.894265	627	8587	164	102	0.860082	0.981259	0.825	0.971941
ventricular arrhythmia	805	0.990534	0.941541	709	8586	89	96	0.880745	0.989741	0.884591	0.980485
pacemaker	304	0.99751	0.962507	293	9156	20	11	0.963816	0.99782	0.949757	0.99673
other paced rhythm	283	0.958899	0.539166	166	9044	153	117	0.586572	0.983364	0.551495	0.971519
supraventricular escape beat	240	0.988693	0.818472	181	9174	66	59	0.754167	0.992857	0.743326	0.986814
ventricular rhythm	162	0.994102	0.801566	126	9268	50	36	0.777778	0.994634	0.745562	0.990928
compilation of pre-excitation syndrome	65	0.989119	0.716042	42	9396	19	23	0.646154	0.997982	0.666667	0.99557
Q-Tc interval	72	0.963617	0.309268	22	9370	38	50	0.305556	0.995961	0.333333	0.990717
electrolyte disturbance	85	0.964126	0.302417	37	9311	84	48	0.435294	0.991059	0.359223	0.986076
compilation of 2nd sinoatrial block	25	0.97039	0.59101	16	9446	9	9	0.64	0.999048	0.64	0.998101
arrest	11	0.960536	0.375663	5	9464	5	6	0.454545	0.999472	0.47619	0.99884
pacemaker malfunction	4	0.988603	0.0306473	1	9442	34	3	0.25	0.996412	0.0512821	0.996097
sinus rhythm	4861	0.930144	0.922702	4154	3970	649	707	0.854557	0.859493	0.859685	0.856962
T-wave changes	2800	0.939923	0.844565	2457	5810	870	343	0.8775	0.86976	0.802024	0.872046
compilation of sinus arrhythmia	2150	0.931685	0.827072	1732	6554	776	418	0.805581	0.894134	0.743667	0.874051
ST depression	1858	0.943242	0.816298	1512	6900	722	346	0.813778	0.905274	0.739003	0.887342
right bundle branch block	2071	0.971218	0.922681	1783	7050	359	288	0.860937	0.951545	0.846428	0.931751
axis	2028	0.954972	0.869229	1701	6830	622	327	0.838757	0.916532	0.781889	0.899895
Q wave abnormal	1503	0.977794	0.920352	1273	7677	300	230	0.846973	0.962392	0.827698	0.944093
compilation of 1st degree atrioventricular block	614	0.980045	0.782185	475	8610	256	139	0.773616	0.971126	0.70632	0.958333
poor R wave progression	845	0.945641	0.670486	573	8250	385	272	0.678107	0.955414	0.635607	0.930696
ventricular hypertrophy	686	0.970942	0.780737	523	8544	250	163	0.762391	0.971572	0.716929	0.956435
compilation of premature atrial contraction	715	0.980649	0.889517	610	8599	166	105	0.853147	0.981061	0.818243	0.971414
compilation of premature ventricular contractions	773	0.990587	0.94036	681	8608	99	92	0.880983	0.98863	0.877012	0.979852
T-wave inversion	718	0.942735	0.636019	464	8378	384	254	0.64624	0.956174	0.592593	0.9327
compilation of atrial fibrillation	603	0.993789	0.916746	534	8772	105	69	0.885572	0.988172	0.859903	0.981646
ST elevation	1147	0.962829	0.836121	887	8019	314	260	0.773322	0.962318	0.755537	0.939451
atrial hypertrophy	501	0.883449	0.557223	261	8788	191	240	0.520958	0.978728	0.547744	0.954536
q wave abnormal	559	0.953857	0.541748	368	8566	355	191	0.658318	0.960206	0.574103	0.942405
compilation of atrial flutter	990	0.997471	0.980099	929	8419	71	61	0.938384	0.991637	0.933668	0.986076
specialized abnormal QRS-T complex changes	277	0.969567	0.549816	165	9048	155	112	0.595668	0.983158	0.552764	0.971835
paced rhythm	241	0.999062	0.954918	230	9209	30	11	0.954357	0.996753	0.918164	0.995675
compilation of atrial tachycardia	218	0.985138	0.804845	175	9198	64	43	0.802752	0.99309	0.765864	0.988713
voltages	241	0.984754	0.621354	171	9116	123	70	0.709544	0.986687	0.639252	0.979641
compilation of junctional rhythm	197	0.992803	0.788889	149	9226	57	48	0.756345	0.99386	0.739454	0.988924
rotation	235	0.939818	0.460733	121	9085	160	114	0.514894	0.982693	0.468992	0.971097
peaked T wave	185	0.976509	0.731404	141	9220	75	44	0.762162	0.991931	0.703242	0.987447
compilation of 2nd degree atrioventricular block	168	0.984412	0.819888	123	9286	26	45	0.732143	0.997208	0.776025	0.992511
compilation of junctional escape beat	186	0.990309	0.800908	133	9254	40	53	0.715054	0.995696	0.740947	0.99019
atrial rhythm	148	0.989987	0.814552	110	9295	37	38	0.743243	0.996035	0.745763	0.992089
left bundle branch block	182	0.983694	0.916547	154	9275	23	28	0.846154	0.997526	0.857939	0.99462
left fascicular block	149	0.983197	0.639175	89	9267	64	60	0.597315	0.993141	0.589404	0.98692
wandering pacemaker	120	0.991335	0.770397	85	9334	26	35	0.708333	0.997222	0.735931	0.993565
3rd degree atrioventricular block	87	0.997071	0.784301	70	9365	28	17	0.804598	0.997019	0.756757	0.995253
supraventricular tachycardia	106	0.996898	0.881129	86	9355	19	20	0.811321	0.997973	0.815166	0.995886
biphasic T waves	107	0.924161	0.192851	22	9316	57	85	0.205607	0.993919	0.236559	0.985021
paced beats	86	0.996608	0.823546	68	9372	22	18	0.790698	0.997658	0.772727	0.995781
pre-excitation syndrome	45	0.993697	0.778196	31	9428	7	14	0.688889	0.999258	0.746988	0.997785
compilation of atrial escape beat	70	0.983681	0.473821	42	9352	58	28	0.6	0.993836	0.494118	0.990928
U wave abnormal	84	0.965763	0.30937	36	9322	74	48	0.428571	0.992124	0.371134	0.987131
compilation of ventricular tachycardia	62	0.999185	0.881586	55	9408	10	7	0.887097	0.998938	0.866142	0.998207
compilation of atrioventricular dissociation	73	0.991273	0.52704	42	9357	50	31	0.575342	0.994685	0.509091	0.991456
other blocks	61	0.969685	0.404981	28	9377	42	33	0.459016	0.995541	0.427481	0.992089
escape capture	59	0.994588	0.728351	37	9407	14	22	0.627119	0.998514	0.672727	0.996203
compilation of ventricular escape beat	43	0.993176	0.740711	29	9426	11	14	0.674419	0.998834	0.698795	0.997363
compilation of ventricular escape rhythm	48	0.995968	0.560044	33	9399	33	15	0.6875	0.996501	0.578947	0.994937
short PR interval	20	0.994863	0.299877	8	9445	15	12	0.4	0.998414	0.372093	0.997152
compilation of junctional premature beats	14	0.971201	0.151059	2	9457	9	12	0.142857	0.999049	0.16	0.997785
T-wave changes in lead V6	1857	0.919025	0.681289	1461	6660	963	396	0.786753	0.873672	0.682551	0.856646
T-wave changes in lead II	1737	0.940022	0.73487	1404	6950	793	333	0.80829	0.897585	0.713777	0.881224
T-wave changes in lead V5	1763	0.927631	0.695624	1371	6882	835	392	0.777652	0.891797	0.690854	0.87057
T-wave changes in lead AVF	1653	0.935211	0.703693	1285	7055	772	368	0.777374	0.901367	0.692722	0.879747
T-wave changes in lead III	1587	0.933364	0.693017	1255	7054	839	332	0.7908	0.893703	0.68188	0.876477
T-wave changes in lead V4	1343	0.920573	0.616135	979	7340	797	364	0.728965	0.902052	0.627765	0.877532
ST depression in lead V6	1452	0.948819	0.77307	1119	7489	539	333	0.770661	0.93286	0.719614	0.908017
ST depression in lead II	1327	0.948683	0.77167	958	7678	475	369	0.721929	0.941739	0.694203	0.91097
ST depression in lead AVF	1292	0.946553	0.749856	922	7697	491	370	0.713622	0.940034	0.681701	0.909177
ST depression in lead V5	1419	0.951622	0.782764	1125	7497	564	294	0.792812	0.930033	0.723938	0.909494
ST depression in lead III	1252	0.944237	0.732879	915	7661	567	337	0.730831	0.931089	0.669349	0.904641
sinus bradycardia	957	0.970206	0.712041	777	8197	326	180	0.811912	0.961751	0.754369	0.946624
T-wave changes in lead I	1084	0.939358	0.60705	769	7812	584	315	0.70941	0.930443	0.631104	0.905169
sinus arrhythmia	791	0.918302	0.596803	500	8238	451	291	0.632111	0.948095	0.574053	0.92173
right axis deviation	1563	0.97555	0.904499	1314	7546	371	249	0.840691	0.953139	0.809113	0.934599
T-wave changes in lead AVL	922	0.936394	0.564193	630	7970	588	292	0.683297	0.931292	0.588785	0.907173
ST depression in lead V4	912	0.949078	0.692705	647	8102	466	265	0.70943	0.945612	0.639012	0.92289
1st degree atrioventricular block	613	0.980059	0.779929	476	8606	261	137	0.776509	0.970565	0.705185	0.958017
incomplete right bundle branch block	1190	0.972337	0.862385	981	7993	297	209	0.82437	0.964174	0.794976	0.946624
high left ventricular voltage	592	0.978579	0.802902	463	8681	207	129	0.782095	0.97671	0.733756	0.964557
atrial premature beats	622	0.976005	0.809535	521	8658	200	101	0.837621	0.977422	0.775875	0.968249
poor R wave progression in lead V2	634	0.948653	0.581656	434	8387	459	200	0.684543	0.948112	0.568435	0.930485
poor R wave progression in lead V3	606	0.955094	0.634042	401	8547	327	205	0.661716	0.963151	0.601199	0.943882
ventricular premature beats	679	0.988958	0.880723	609	8690	111	70	0.896907	0.987388	0.870622	0.980907
T-wave changes in lead V3	536	0.920699	0.451306	280	8546	398	256	0.522388	0.955501	0.461285	0.931013
sinus tachycardia	470	0.982217	0.875137	391	8907	103	79	0.831915	0.988568	0.811203	0.980802
Q wave abnormal in lead V1	1102	0.989086	0.936085	979	8196	182	123	0.888385	0.978276	0.865223	0.967827
Q wave abnormal in lead V2	1098	0.993612	0.961954	1002	8238	144	96	0.912568	0.98282	0.893048	0.974684
partial right bundle branch block	341	0.89121	0.231414	146	8727	412	195	0.428152	0.954918	0.324805	0.93597
complete right bundle branch block	522	0.991517	0.908101	442	8884	74	80	0.846743	0.991739	0.851638	0.983755
T-wave inversion in lead III	382	0.966545	0.603501	233	8907	191	149	0.609948	0.979006	0.578164	0.964135
atrial fibrillation	304	0.980068	0.653395	206	9032	144	98	0.677632	0.984307	0.629969	0.974473
Q wave abnormal in lead V3	962	0.996819	0.971973	891	8431	87	71	0.926195	0.989786	0.918557	0.983333
ST elevation in lead V3	851	0.978933	0.868934	687	8461	168	164	0.807286	0.980531	0.805393	0.964979
ST elevation in lead V2	849	0.980236	0.868215	676	8475	156	173	0.796231	0.981926	0.804283	0.965295
left axis deviation	342	0.966331	0.436377	223	8869	269	119	0.652047	0.970562	0.534772	0.959072
T-wave inversion in lead AVF	340	0.971868	0.641586	211	8974	166	129	0.620588	0.981838	0.588563	0.968882
ST elevation in lead V4	816	0.982488	0.878498	694	8479	185	122	0.85049	0.978647	0.818879	0.967616
ST depression in lead I	378	0.96757	0.670964	255	8928	174	123	0.674603	0.980883	0.63197	0.968671
poor R wave progression in lead V4	302	0.949197	0.542286	194	8978	200	108	0.642384	0.978209	0.557471	0.967511
Q wave abnormal in lead V4	824	0.995018	0.950803	761	8552	104	63	0.923544	0.987985	0.901125	0.982384
Q wave abnormal in lead III	314	0.97912	0.615304	212	8990	176	102	0.675159	0.980799	0.603989	0.970675
T-wave changes in lead V2	281	0.926072	0.435919	132	9020	179	149	0.469751	0.980541	0.445946	0.965401
T-wave inversion in lead V5	392	0.977615	0.688937	264	8913	175	128	0.673469	0.980744	0.635379	0.968038
q wave abnormal in lead AVF	326	0.974887	0.507425	220	8893	261	106	0.674847	0.971488	0.545229	0.961287
q wave abnormal in lead II	341	0.980239	0.558953	248	8920	219	93	0.727273	0.976037	0.613861	0.967089
ST depression in lead V3	308	0.955848	0.572984	163	9035	137	145	0.529221	0.985063	0.536184	0.970253
atrial flutter	939	0.997711	0.980757	877	8478	63	62	0.933972	0.992624	0.933475	0.986814
T-wave inversion in lead V4	349	0.97704	0.659772	237	8960	171	112	0.679083	0.981273	0.626156	0.970148
T-wave inversion in lead V6	356	0.974565	0.643858	221	8961	163	135	0.620787	0.982135	0.597297	0.968565
widened P wave	244	0.807531	0.0747322	51	8691	545	193	0.209016	0.940992	0.121429	0.922152
high P wave	262	0.98838	0.850425	210	9152	66	52	0.801527	0.99284	0.780669	0.987553
early repolarization	224	0.960695	0.462311	130	9111	145	94	0.580357	0.984334	0.521042	0.974789
ST depression in lead AVL	252	0.968594	0.596	147	9101	127	105	0.583333	0.986238	0.558935	0.975527
T-wave inversion in lead II	293	0.975756	0.653821	194	9014	173	99	0.662116	0.981169	0.587879	0.971308
Q wave abnormal in lead AVF	220	0.976391	0.525578	131	9108	152	89	0.595455	0.983585	0.520875	0.974578
q wave abnormal in lead III	237	0.970303	0.438118	129	9032	211	108	0.544304	0.977172	0.44714	0.96635
ST elevation in lead V1	280	0.947298	0.464942	154	9028	172	126	0.55	0.981304	0.508251	0.968565
atrial tachycardia	147	0.979246	0.652936	99	9284	49	48	0.673469	0.99475	0.671186	0.989768
atrial fibrillation with rapid ventricular rate	214	0.996006	0.82733	181	9204	62	33	0.845794	0.993309	0.792123	0.989979
Q wave abnormal in lead II	129	0.978198	0.436628	67	9254	97	62	0.51938	0.989627	0.457338	0.983228
ST elevation in lead AVF	190	0.975644	0.601121	113	9199	91	77	0.594737	0.990205	0.573604	0.982278
atrial premature beats with aberrations	140	0.996679	0.839054	115	9293	47	25	0.821429	0.994968	0.761589	0.992405
ST elevation in lead II	192	0.977178	0.615869	111	9207	81	81	0.578125	0.991279	0.578125	0.982911
ST elevation in lead III	185	0.977372	0.613715	115	9195	100	70	0.621622	0.989242	0.575	0.982068
T-wave inversion in lead AVL	169	0.958617	0.36108	86	9160	151	83	0.508876	0.983783	0.423645	0.975316
peaked T wave in lead V3	152	0.987626	0.692701	108	9260	68	44	0.710526	0.99271	0.658537	0.988186
ST elevation in lead V5	167	0.956584	0.536684	103	9242	71	64	0.616766	0.992376	0.604106	0.985759
clockwise rotation	176	0.968951	0.527491	101	9182	122	75	0.573864	0.986887	0.506266	0.979219
peaked T wave in lead V4	154	0.990324	0.740869	118	9258	68	36	0.766234	0.992709	0.694118	0.98903
junctional escape beat	165	0.989981	0.755334	120	9273	42	45	0.727273	0.995491	0.733945	0.990823
junctional rhythm	106	0.994424	0.670585	77	9325	49	29	0.726415	0.994773	0.663793	0.991772
T-wave inversion in lead I	183	0.975092	0.506933	107	9162	135	76	0.584699	0.985479	0.503529	0.977743
left anterior fascicular block	138	0.987618	0.668186	90	9283	59	48	0.652174	0.993684	0.627178	0.988713
complete left bundle branch block	169	0.999203	0.963654	148	9293	18	21	0.87574	0.998067	0.883582	0.995886
low chest leads voltages	129	0.992078	0.555182	96	9276	75	33	0.744186	0.991979	0.64	0.988608
peaked T wave in lead V2	120	0.984326	0.601687	67	9314	46	53	0.558333	0.995085	0.575107	0.989557
ST depression in lead V2	134	0.965727	0.389316	53	9270	76	81	0.395522	0.991868	0.403042	0.983439
T-wave inversion in lead V3	145	0.976936	0.504699	71	9259	76	74	0.489655	0.991859	0.486301	0.984177
Q wave abnormal in lead V5	81	0.981574	0.510405	43	9354	45	38	0.530864	0.995212	0.508876	0.991245
Q wave abnormal in lead AVL	131	0.976191	0.608718	91	9274	75	40	0.694656	0.991978	0.612795	0.987869
low limb leads voltages	101	0.986289	0.606209	63	9327	52	38	0.623762	0.994456	0.583333	0.990506
indeterminate cardiac axis	123	0.990044	0.596363	81	9297	60	42	0.658537	0.993588	0.613636	0.989241
Q wave abnormal in lead I	126	0.97561	0.588856	88	9280	74	38	0.698413	0.992089	0.611111	0.988186
ventricular paced rhythm	60	0.994708	0.680267	46	9404	16	14	0.766667	0.998301	0.754098	0.996835
2nd degree atrioventricular block-I	99	0.995905	0.834029	78	9362	19	21	0.787879	0.997975	0.795918	0.995781
accelerated idioatrial rhythm	85	0.992921	0.739425	58	9362	33	27	0.682353	0.996487	0.659091	0.993671
atrial premature beat not transmitted	76	0.979438	0.488172	44	9350	54	32	0.578947	0.994258	0.505747	0.990928
q wave abnormal in lead V3	124	0.968119	0.411402	58	9251	105	66	0.467742	0.988777	0.404181	0.981962
paired atrial premature beats	93	0.98697	0.458544	50	9310	77	43	0.537634	0.991797	0.454545	0.987342
paroxysmal supraventricular tachycardia	106	0.997211	0.880368	86	9359	15	20	0.811321	0.9984	0.830918	0.996308
q wave abnormal in lead V4	107	0.973959	0.426223	52	9306	67	55	0.485981	0.992852	0.460177	0.987131
ST elevation in lead AVR	113	0.985353	0.584827	70	9304	63	43	0.619469	0.993274	0.569106	0.988819
atrial fibrillation with intraventricular aberrant conduction	75	0.992903	0.73594	53	9383	22	22	0.706667	0.997661	0.706667	0.995359
q wave abnormal in lead V5	115	0.979978	0.410523	61	9268	97	54	0.530435	0.989642	0.446886	0.984072
q wave abnormal in lead V6	101	0.980119	0.412365	56	9292	87	45	0.554455	0.990724	0.459016	0.986076
Q-Tc interval prolongation	72	0.963283	0.309629	22	9370	38	50	0.305556	0.995961	0.333333	0.990717
ST elevation in lead V6	98	0.950015	0.470128	57	9321	61	41	0.581633	0.993498	0.527778	0.989241
T-wave changes in lead V1	81	0.911624	0.219987	25	9302	97	56	0.308642	0.98968	0.246305	0.983861
peaked T wave in lead V5	113	0.989379	0.734626	83	9323	44	30	0.734513	0.995303	0.691667	0.992194
ventricular preexcitation	45	0.993961	0.782892	31	9429	6	14	0.688889	0.999364	0.756098	0.99789
significant sinus bradycardia	71	0.993827	0.524219	43	9374	35	28	0.605634	0.99628	0.577181	0.993354
atrial sensed ventricular paced rhythm	24	0.997057	0.487313	16	9442	14	8	0.666667	0.998519	0.592593	0.997679
atrial-ventricular paced rhythm	123	0.999595	0.970429	113	9347	10	10	0.918699	0.998931	0.918699	0.99789
q wave abnormal in lead V2	81	0.963857	0.372288	34	9332	67	47	0.419753	0.992872	0.373626	0.987975
elevated U wave	84	0.965861	0.30752	37	9313	83	47	0.440476	0.991166	0.362745	0.986287
Q wave abnormal in lead V6	65	0.9778	0.352437	34	9342	73	31	0.523077	0.992246	0.395349	0.98903
q wave abnormal in lead I	53	0.982548	0.294129	20	9381	46	33	0.377358	0.99512	0.336134	0.991667
atrial paced rhythm	37	0.998752	0.788656	32	9434	9	5	0.864865	0.999047	0.820513	0.998523
wandering pacemaker within atrioventricular node	63	0.983881	0.346965	33	9370	47	30	0.52381	0.995009	0.461538	0.991878
counterclockwise rotation	57	0.950517	0.218947	14	9393	30	43	0.245614	0.996816	0.277228	0.9923
atrial escape beat	51	0.982092	0.428783	25	9393	36	26	0.490196	0.996182	0.446429	0.99346
ventricular paced beats	66	0.998523	0.866989	56	9400	14	10	0.848485	0.998513	0.823529	0.997468
ST elevation in lead AVL	53	0.974898	0.547124	29	9395	32	24	0.54717	0.996605	0.508772	0.994093
ventricular fusion wave	76	0.979741	0.482931	46	9348	56	30	0.605263	0.994045	0.516854	0.990928
T-wave inversion in lead V2	79	0.979667	0.350973	33	9346	55	46	0.417722	0.99415	0.39521	0.989346
accelerated junctional rhythm	59	0.992481	0.569604	40	9383	38	19	0.677966	0.995966	0.583942	0.993987
ST elevation in lead I	50	0.983215	0.578523	26	9406	24	24	0.52	0.997455	0.52	0.994937
q wave abnormal in lead AVL	44	0.985543	0.312923	13	9404	32	31	0.295455	0.996609	0.292135	0.993354
short paroxysmal atrial tachycardia	60	0.997603	0.79252	46	9408	12	14	0.766667	0.998726	0.779661	0.997257
high right ventricular voltage	96	0.988029	0.658855	68	9336	48	28	0.708333	0.994885	0.641509	0.991983
Brugada syndrome	54	0.985513	0.737476	36	9410	16	18	0.666667	0.998303	0.679245	0.996414
idioatrial rhythm	51	0.993296	0.733786	33	9414	15	18	0.647059	0.998409	0.666667	0.996519
q wave abnormal in lead V1	52	0.931075	0.17324	14	9370	58	38	0.269231	0.993848	0.225806	0.989873
poor R wave progression in lead V5	63	0.978107	0.331606	28	9345	72	35	0.444444	0.992354	0.343558	0.988713
ventricular bigeminy	21	0.998379	0.436025	13	9442	17	8	0.619048	0.998203	0.509804	0.997363
wandering pacemaker within sinoatrial node	57	0.996885	0.712645	41	9398	25	16	0.719298	0.997347	0.666667	0.995675
biphasic T waves in lead V5	58	0.951461	0.208567	15	9386	36	43	0.258621	0.996179	0.275229	0.991667
biphasic T waves in lead V6	60	0.946461	0.169148	13	9374	46	47	0.216667	0.995117	0.218487	0.99019
intraventricular block	51	0.971785	0.397498	26	9384	45	25	0.509804	0.995227	0.42623	0.992616
incomplete interfering atrioventricular dissociation	51	0.989377	0.562185	28	9406	23	23	0.54902	0.997561	0.54902	0.995148
ventircular capture	59	0.994506	0.723337	36	9409	12	23	0.610169	0.998726	0.672897	0.996308
2nd sinoatrial block	25	0.972129	0.574775	16	9448	7	9	0.64	0.99926	0.666667	0.998312
2:1 atrioventricular block	38	0.974872	0.694187	22	9431	11	16	0.578947	0.998835	0.619718	0.997152
atrial fibrillation with slow ventricular rate	37	0.972164	0.715909	23	9430	13	14	0.621622	0.998623	0.630137	0.997152
peaked T wave in lead II	50	0.995669	0.643038	26	9413	17	24	0.52	0.998197	0.55914	0.995675
peaked T wave in lead AVF	49	0.994177	0.609537	29	9403	28	20	0.591837	0.997031	0.54717	0.994937
peaked T wave in lead III	46	0.995557	0.634719	29	9407	27	17	0.630435	0.997138	0.568627	0.995359
biphasic T waves in lead AVF	36	0.94748	0.152752	8	9416	28	28	0.222222	0.997035	0.222222	0.994093
frequent ventricular premature beats	26	0.991119	0.184278	7	9424	30	19	0.269231	0.996827	0.222222	0.994831
burst ventricular tachycardia	29	0.998172	0.70473	21	9441	10	8	0.724138	0.998942	0.7	0.998101
peaked T wave in lead V6	66	0.977358	0.528234	37	9385	29	29	0.560606	0.996919	0.560606	0.993882
biphasic T waves in lead V4	42	0.936519	0.204208	9	9422	16	33	0.214286	0.998305	0.268657	0.994831
biphasic T waves in lead II	39	0.954595	0.17433	7	9418	23	32	0.179487	0.997564	0.202899	0.994198
high-grade atrioventricular block	31	0.979776	0.208041	10	9423	26	21	0.322581	0.997248	0.298507	0.995042
paired ventricular premature beats	24	0.994717	0.728109	16	9447	9	8	0.666667	0.999048	0.653061	0.998207
ventricular escape beat	33	0.990868	0.631104	21	9436	11	12	0.636364	0.998836	0.646154	0.997574
biphasic T waves in lead III	34	0.943284	0.0738452	5	9415	31	29	0.147059	0.996718	0.142857	0.993671
atrial bigeminy	46	0.998767	0.891304	38	9424	10	8	0.826087	0.99894	0.808511	0.998101
slow idiojunctional rhythm	21	0.995467	0.606525	14	9449	10	7	0.666667	0.998943	0.622222	0.998207
ventricular tachycardia	14	0.998476	0.724137	11	9463	3	3	0.785714	0.999683	0.785714	0.999367
frequent atrial premature beats	22	0.992373	0.369129	11	9443	15	11	0.5	0.998414	0.458333	0.997257
poor R wave progression in lead V6	26	0.97177	0.297653	12	9431	23	14	0.461538	0.997567	0.393443	0.996097
atrial flutter with 2:1 conduction	22	0.999856	0.94129	19	9457	1	3	0.863636	0.999894	0.904762	0.999578
complete interfering atrioventricular dissociation	22	0.991357	0.121796	7	9417	41	15	0.318182	0.995665	0.2	0.994093
T-wave changes in lead AVR	20	0.920481	0.0690428	3	9438	22	17	0.15	0.997674	0.133333	0.995886
ventricular trigeminy	33	0.997668	0.573279	24	9427	20	9	0.727273	0.997883	0.623377	0.996941
ventricular paced fusion beats	16	0.990054	0.307401	5	9448	16	11	0.3125	0.998309	0.27027	0.997152
ST depression in lead V1	20	0.93945	0.127871	5	9446	14	15	0.25	0.99852	0.25641	0.996941
low voltage on the 12 leads	11	0.996745	0.359624	4	9463	6	7	0.363636	0.999366	0.380952	0.998629
T-wave inversion in lead V1	19	0.950564	0.0575506	3	9423	38	16	0.157895	0.995984	0.1	0.994304
impure atrial flutter	28	0.982725	0.141647	6	9426	26	22	0.214286	0.997249	0.2	0.994937
ventricular escape rhythm	19	0.996437	0.335716	8	9443	18	11	0.421053	0.998097	0.355556	0.996941
impure atrial fibrillation	10	0.990496	0.100129	3	9454	16	7	0.3	0.99831	0.206897	0.997574
junctional premature beats	13	0.970468	0.156131	2	9458	9	11	0.153846	0.999049	0.166667	0.99789
accelerated idioventricular rhythm	29	0.995797	0.523116	16	9431	20	13	0.551724	0.997884	0.492308	0.996519
accelerated atrial escape beat	20	0.981586	0.15965	7	9438	22	13	0.35	0.997674	0.285714	0.996308
poor R wave progression in lead V1	16	0.955179	0.0352654	2	9433	31	14	0.125	0.996724	0.0816327	0.995253
intermittent complete right bundle branch block	19	0.969187	0.565395	10	9455	6	9	0.526316	0.999366	0.571429	0.998418
incomplete left bundle branch block	10	0.818722	0.0262362	1	9464	6	9	0.1	0.999366	0.117647	0.998418
paroxysmal atrial fibrillation	10	0.990961	0.586769	5	9467	3	5	0.5	0.999683	0.555556	0.999156
atrial trigeminy	13	0.998611	0.533933	7	9460	7	6	0.538462	0.999261	0.518519	0.998629
sinus arrest	10	0.961061	0.40529	5	9465	5	5	0.5	0.999472	0.5	0.998945
2nd degree atrioventricular block-II	10	0.983041	0.0590781	1	9453	17	9	0.1	0.998205	0.0714286	0.997257
biphasic T waves in lead I	18	0.945818	0.175243	4	9454	8	14	0.222222	0.999155	0.266667	0.997679
left posterior fascicular block	11	0.990975	0.439843	5	9459	10	6	0.454545	0.998944	0.384615	0.998312
slow junctional escape beat	10	0.971024	0.17117	2	9467	3	8	0.2	0.999683	0.266667	0.99884
junctional tachycardia	11	0.997619	0.468386	6	9459	10	5	0.545455	0.998944	0.444444	0.998418
biphasic T waves in lead V3	12	0.914277	0.0442724	2	9458	10	10	0.166667	0.998944	0.166667	0.99789
ventricular fibrillation	16	1	1	16	9464	0	0	1	1	1	1
atrial tachycardia with variable conduction	10	0.992767	0.424416	4	9465	5	6	0.4	0.999472	0.421053	0.99884
atrial paced beats	11	0.998137	0.55644	5	9465	4	6	0.454545	0.999578	0.5	0.998945
peaked T wave in lead I	12	0.934323	0.274759	3	9461	7	9	0.25	0.999261	0.272727	0.998312
slow idioatrial rhythm	12	0.995529	0.627151	6	9467	1	6	0.5	0.999894	0.631579	0.999262
ventircular capture with intraventricular aberrant conduction	10	0.999271	0.775476	6	9469	1	4	0.6	0.999894	0.705882	0.999473
accelerated ventricular escape beat	10	0.998574	0.491681	5	9464	6	5	0.5	0.999366	0.47619	0.99884
accelerated junctional escape beat	11	0.99183	0.31912	4	9460	9	7	0.363636	0.99905	0.333333	0.998312
Average	428.008	0.972577	0.594341	338.059	8906	145.992	89.9488	0.617941	0.981583	0.585481	0.975112

## Sheet: Supplementary Table3
Supplementary table 3. Diagnostic performance of our MESEL on the online test set with 13,281 recordings collected from 2023.8-10 for 254 ECG terms, and bolding in the term column indicates a term that can be used in a clinical setting.
Terms	Samples (n= 13,281)	AUROC	AUPRC	TP	TN	FP	FN	Sen	Spe	F1	Acc
sinus rhythm and arrhythmia	11065	0.986795	0.996529	10589	2099	118	476	0.956981	0.946775	0.972717	0.955278
compilation of T-wave changes	5567	0.953712	0.939222	5061	6571	1144	506	0.909107	0.851717	0.859837	0.875772
ST changes	3460	0.916502	0.826789	2757	8679	1143	703	0.796821	0.883629	0.749185	0.861015
intraventricular and intra-atrial conduction	2474	0.945481	0.857809	1972	10087	721	502	0.79709	0.93329	0.763306	0.90792
axis and voltages	2004	0.871197	0.547248	1373	9706	1572	631	0.68513	0.860614	0.55486	0.834136
myocardial infarction	2614	0.960599	0.886849	2148	10096	572	466	0.821729	0.946382	0.805399	0.921849
supraventricular arrhythmia	2490	0.987021	0.959906	2267	10455	337	223	0.910442	0.968773	0.890067	0.957838
heart enlargement and hypertrophy	1784	0.906096	0.743039	1272	10861	637	512	0.713004	0.944599	0.688871	0.913492
atrioventricular conduction	883	0.972809	0.817957	688	12102	297	195	0.779162	0.976046	0.736617	0.962957
supraventricular premature beat	1309	0.975373	0.886306	1108	11681	292	201	0.846448	0.975612	0.818014	0.962882
ventricular arrhythmia	951	0.979959	0.927699	828	12207	124	123	0.870662	0.989944	0.870205	0.981403
pacemaker	505	0.985611	0.966039	490	12756	21	15	0.970297	0.998356	0.964567	0.99729
other paced rhythm	379	0.966694	0.565162	235	12731	172	144	0.620053	0.98667	0.597964	0.976208
supraventricular escape beat	394	0.970118	0.601519	255	12708	180	139	0.647208	0.986034	0.615199	0.975983
ventricular rhythm	161	0.989188	0.807404	120	13089	32	41	0.745342	0.997561	0.766773	0.994504
compilation of pre-excitation syndrome	133	0.988441	0.733585	93	13093	56	40	0.699248	0.995741	0.659574	0.992772
Q-Tc interval	145	0.9279	0.194178	53	12996	141	92	0.365517	0.989267	0.312684	0.982457
electrolyte disturbance	120	0.931207	0.196988	30	13066	96	90	0.25	0.992706	0.243902	0.985996
compilation of 2nd sinoatrial block	51	0.98312	0.569785	30	13202	29	21	0.588235	0.997808	0.545455	0.996236
arrest	22	0.919748	0.163209	4	13231	29	18	0.181818	0.997813	0.145455	0.996461
pacemaker malfunction	3	0.999699	0.535354	1	13277	2	2	0.333333	0.999849	0.333333	0.999699
sinus rhythm	8176	0.92324	0.943942	6236	4622	484	1940	0.76272	0.90521	0.837272	0.817497
T-wave changes	4376	0.896298	0.739118	3818	7205	1701	558	0.872486	0.809005	0.771703	0.82992
compilation of sinus arrhythmia	2781	0.917613	0.77876	2172	9399	1102	609	0.781014	0.895058	0.717424	0.871179
ST depression	2664	0.944352	0.830762	2122	9684	934	542	0.796547	0.912036	0.741958	0.888872
right bundle branch block	2022	0.955778	0.860507	1617	10710	550	405	0.799703	0.951155	0.772022	0.928098
axis	1469	0.900418	0.50352	1019	10418	1395	450	0.693669	0.88191	0.524852	0.86109
Q wave abnormal	1611	0.960346	0.822254	1235	11147	524	376	0.766605	0.955102	0.732938	0.932239
compilation of 1st degree atrioventricular block	516	0.981725	0.756361	388	12562	204	128	0.751938	0.98402	0.700361	0.975004
poor R wave progression	824	0.943859	0.539403	533	11869	589	291	0.646845	0.952721	0.54779	0.933745
ventricular hypertrophy	1155	0.972208	0.832861	918	11808	319	237	0.794805	0.973695	0.767559	0.958139
compilation of premature atrial contraction	1294	0.975049	0.88112	1096	11685	303	198	0.846986	0.974725	0.813962	0.96228
compilation of premature ventricular contractions	922	0.979947	0.926862	804	12244	116	118	0.872017	0.990615	0.872964	0.982382
T-wave inversion	2693	0.903558	0.690131	1985	9221	1368	708	0.737096	0.870809	0.656632	0.843698
compilation of atrial fibrillation	1068	0.988763	0.924598	924	12003	211	144	0.865169	0.982725	0.838856	0.973272
ST elevation	1187	0.921999	0.68723	749	11666	429	438	0.631003	0.964531	0.633404	0.934724
atrial hypertrophy	694	0.872335	0.499278	324	12296	292	370	0.466859	0.976803	0.494656	0.950158
q wave abnormal	1007	0.955904	0.664982	713	11817	458	294	0.708044	0.962688	0.654729	0.943382
compilation of atrial flutter	447	0.991666	0.832958	358	12715	120	89	0.800895	0.990651	0.774054	0.984264
specialized abnormal QRS-T complex changes	378	0.963798	0.567496	236	12723	181	142	0.624339	0.985973	0.593711	0.975681
paced rhythm	424	0.9882	0.934477	399	12808	50	25	0.941038	0.996111	0.914089	0.994353
compilation of atrial tachycardia	349	0.974471	0.710612	247	12823	110	102	0.707736	0.991495	0.699717	0.984039
voltages	374	0.985285	0.751057	278	12752	156	96	0.743316	0.987914	0.688119	0.981027
compilation of junctional rhythm	331	0.967422	0.633905	210	12796	155	121	0.634441	0.988032	0.603448	0.97922
rotation	412	0.922641	0.363947	207	12566	304	205	0.502427	0.976379	0.448537	0.961677
peaked T wave	257	0.976723	0.647402	171	12892	133	86	0.66537	0.989789	0.609626	0.983512
compilation of 2nd degree atrioventricular block	214	0.964012	0.618536	136	12944	124	78	0.635514	0.990511	0.57384	0.984791
compilation of junctional escape beat	299	0.977056	0.624564	203	12850	133	96	0.67893	0.989756	0.63937	0.982759
atrial rhythm	204	0.97952	0.662679	133	12999	79	71	0.651961	0.993959	0.639423	0.988707
left bundle branch block	229	0.981049	0.890392	193	13024	29	36	0.842795	0.997778	0.855876	0.995106
left fascicular block	201	0.975405	0.497246	130	12935	146	71	0.646766	0.988839	0.545073	0.983662
wandering pacemaker	143	0.971141	0.436745	58	13076	63	85	0.405594	0.995205	0.439394	0.988857
3rd degree atrioventricular block	136	0.993669	0.781734	97	13116	30	39	0.713235	0.997718	0.737643	0.994805
supraventricular tachycardia	126	0.997366	0.848213	100	13125	31	26	0.793651	0.997644	0.77821	0.995708
biphasic T waves	288	0.851504	0.141814	83	12573	421	205	0.288194	0.9676	0.209596	0.952869
paced beats	105	0.981672	0.684429	68	13141	36	37	0.647619	0.997268	0.650718	0.994504
pre-excitation syndrome	102	0.994699	0.79196	79	13148	32	23	0.77451	0.997572	0.741784	0.995859
compilation of atrial escape beat	100	0.967196	0.262486	38	13118	64	62	0.38	0.995145	0.376238	0.990513
U wave abnormal	120	0.931383	0.199553	30	13063	99	90	0.25	0.992478	0.240964	0.98577
compilation of ventricular tachycardia	77	0.992624	0.830759	58	13195	10	19	0.753247	0.999243	0.8	0.997817
compilation of atrioventricular dissociation	98	0.978537	0.386831	45	13106	78	53	0.459184	0.994084	0.40724	0.990137
other blocks	78	0.92584	0.108743	29	12976	228	49	0.371795	0.982733	0.173134	0.979145
escape capture	53	0.995059	0.746129	35	13218	11	18	0.660377	0.999168	0.707071	0.997817
compilation of ventricular escape beat	49	0.971346	0.503813	26	13200	33	23	0.530612	0.997506	0.481481	0.995784
compilation of ventricular escape rhythm	40	0.973567	0.414453	19	13217	25	21	0.475	0.998112	0.452381	0.996537
short PR interval	31	0.970992	0.307272	12	13219	32	19	0.387097	0.997585	0.32	0.99616
compilation of junctional premature beats	17	0.978244	0.379432	5	13264	1	12	0.294118	0.999925	0.434783	0.999021
T-wave changes in lead V6	2583	0.861792	0.496736	1853	8712	1987	730	0.717383	0.814282	0.576989	0.795437
T-wave changes in lead II	2469	0.898887	0.556616	1907	9263	1550	562	0.772377	0.856654	0.643604	0.840988
T-wave changes in lead V5	2347	0.863561	0.474342	1715	8920	2015	632	0.73072	0.815729	0.564423	0.800708
T-wave changes in lead AVF	2091	0.880048	0.452458	1489	9514	1677	602	0.712099	0.850147	0.566483	0.828414
T-wave changes in lead III	1826	0.873541	0.402989	1206	9785	1671	620	0.66046	0.854138	0.512864	0.827511
T-wave changes in lead V4	1839	0.880383	0.442867	1194	9934	1509	645	0.649266	0.868129	0.52576	0.837826
ST depression in lead V6	2153	0.949594	0.803349	1676	10364	765	477	0.778449	0.931261	0.729647	0.90649
ST depression in lead II	1845	0.954495	0.798516	1390	10786	651	455	0.753388	0.943079	0.715389	0.916729
ST depression in lead AVF	1812	0.952435	0.789261	1367	10798	672	445	0.754415	0.941412	0.709945	0.915901
ST depression in lead V5	2094	0.955011	0.822091	1626	10492	696	468	0.776504	0.93779	0.736413	0.912363
ST depression in lead III	1733	0.949233	0.764823	1281	10854	695	452	0.739181	0.939822	0.690752	0.913643
sinus bradycardia	1083	0.952722	0.547601	811	11626	573	272	0.748846	0.953029	0.657479	0.93638
T-wave changes in lead I	1526	0.889625	0.382271	611	10866	890	915	0.400393	0.924294	0.4037	0.864102
sinus arrhythmia	659	0.855874	0.358551	315	12071	552	344	0.477997	0.95627	0.412844	0.93254
right axis deviation	860	0.933783	0.468164	508	11652	770	352	0.590698	0.938013	0.47521	0.915525
T-wave changes in lead AVL	1084	0.880075	0.287231	628	10808	1390	456	0.579336	0.886047	0.4049	0.861015
ST depression in lead V4	1458	0.961977	0.790988	1120	11288	536	338	0.768176	0.954668	0.719332	0.934197
1st degree atrioventricular block	514	0.981713	0.755601	386	12570	198	128	0.750973	0.984492	0.703097	0.975456
incomplete right bundle branch block	617	0.95209	0.54925	399	12230	435	218	0.646677	0.965653	0.549966	0.950836
high left ventricular voltage	1061	0.980018	0.855501	861	11968	253	200	0.811499	0.979298	0.791724	0.965894
atrial premature beats	925	0.955781	0.55733	660	11953	404	265	0.713514	0.967306	0.66365	0.949631
poor R wave progression in lead V2	544	0.939898	0.369197	307	12156	582	237	0.564338	0.95431	0.428472	0.938338
poor R wave progression in lead V3	559	0.946212	0.462128	319	12315	408	240	0.570662	0.967932	0.496112	0.951212
ventricular premature beats	727	0.96973	0.687829	608	12323	232	119	0.836314	0.981521	0.776005	0.973573
T-wave changes in lead V3	697	0.856305	0.196004	310	11266	1319	387	0.444763	0.895193	0.266552	0.871555
sinus tachycardia	974	0.97855	0.890575	800	12151	157	174	0.821355	0.987244	0.828586	0.975079
Q wave abnormal in lead V1	1011	0.974186	0.781548	773	11946	325	238	0.76459	0.973515	0.733049	0.957612
Q wave abnormal in lead V2	966	0.983865	0.832689	774	12072	244	192	0.801242	0.980188	0.780242	0.967174
partial right bundle branch block	784	0.874539	0.329141	408	11736	762	376	0.520408	0.93903	0.417605	0.91432
complete right bundle branch block	605	0.995335	0.959951	563	12614	63	42	0.930579	0.99503	0.914703	0.992095
T-wave inversion in lead III	1489	0.93558	0.649336	1021	11042	751	468	0.685695	0.936318	0.626188	0.908222
atrial fibrillation	586	0.984152	0.754014	493	12374	322	93	0.841297	0.974638	0.703783	0.968755
Q wave abnormal in lead V3	714	0.988673	0.854183	561	12410	158	153	0.785714	0.987428	0.782973	0.976585
ST elevation in lead V3	779	0.955231	0.733956	544	12250	253	235	0.698331	0.979765	0.690355	0.963259
ST elevation in lead V2	784	0.955013	0.71646	529	12261	237	255	0.674745	0.981037	0.682581	0.962957
left axis deviation	418	0.962352	0.419954	270	12420	444	148	0.645933	0.965485	0.477032	0.955428
T-wave inversion in lead AVF	1270	0.944822	0.648571	879	11326	686	391	0.692126	0.94289	0.620106	0.918913
ST elevation in lead V4	655	0.962159	0.751272	452	12430	197	203	0.690076	0.984399	0.693252	0.969884
ST depression in lead I	744	0.963436	0.681249	500	12191	347	244	0.672043	0.972324	0.628536	0.955504
poor R wave progression in lead V4	333	0.957522	0.424759	181	12691	258	152	0.543544	0.980076	0.468912	0.969131
Q wave abnormal in lead V4	472	0.990262	0.829988	377	12686	124	95	0.798729	0.99032	0.774923	0.983512
Q wave abnormal in lead III	474	0.980619	0.690709	325	12612	196	149	0.685654	0.984697	0.653266	0.974025
T-wave changes in lead V2	427	0.843516	0.120008	117	12128	727	310	0.274005	0.943446	0.184107	0.921924
T-wave inversion in lead V5	1258	0.939576	0.616725	758	11439	585	500	0.602544	0.951347	0.582853	0.91831
q wave abnormal in lead AVF	487	0.979099	0.635909	331	12526	269	156	0.679671	0.978976	0.609016	0.968002
q wave abnormal in lead II	494	0.985068	0.715598	379	12550	238	115	0.767206	0.981389	0.682268	0.973423
ST depression in lead V3	596	0.963166	0.62893	380	12380	306	216	0.637584	0.975879	0.592824	0.960699
atrial flutter	390	0.991633	0.806133	324	12758	134	66	0.830769	0.989606	0.764151	0.984942
T-wave inversion in lead V4	1136	0.939002	0.623892	739	11598	548	397	0.650528	0.954882	0.609988	0.928851
T-wave inversion in lead V6	1093	0.935645	0.581288	652	11648	541	441	0.596523	0.955616	0.570429	0.926065
widened P wave	364	0.817407	0.110251	98	12354	564	266	0.269231	0.95634	0.191033	0.937509
high P wave	332	0.985913	0.791238	261	12843	107	71	0.786145	0.991737	0.745714	0.986598
early repolarization	309	0.956485	0.531629	188	12811	162	121	0.608414	0.987513	0.570561	0.978693
ST depression in lead AVL	459	0.95896	0.541463	261	12543	280	198	0.568627	0.978164	0.522	0.964011
T-wave inversion in lead II	944	0.95201	0.609325	619	11822	516	325	0.65572	0.958178	0.595479	0.936681
Q wave abnormal in lead AVF	390	0.980222	0.666026	239	12737	155	151	0.612821	0.987977	0.609694	0.976961
q wave abnormal in lead III	404	0.976218	0.57334	253	12647	231	151	0.626238	0.982062	0.56982	0.971239
ST elevation in lead V1	518	0.943042	0.556548	307	12520	244	211	0.592664	0.980884	0.574369	0.965743
atrial tachycardia	267	0.969203	0.547831	182	12881	134	85	0.681648	0.989704	0.624357	0.983512
atrial fibrillation with rapid ventricular rate	280	0.989906	0.59436	200	12864	138	80	0.714286	0.989386	0.647249	0.983587
Q wave abnormal in lead II	254	0.983082	0.638725	156	12927	101	98	0.614173	0.992247	0.610568	0.985017
ST elevation in lead AVF	287	0.960931	0.538415	151	12838	157	136	0.526132	0.987918	0.507563	0.97794
atrial premature beats with aberrations	243	0.987468	0.76733	176	12963	76	67	0.72428	0.994171	0.711111	0.989234
ST elevation in lead II	288	0.96068	0.530775	145	12853	141	143	0.503472	0.989149	0.505226	0.978618
ST elevation in lead III	284	0.963458	0.53588	147	12850	148	137	0.517606	0.988614	0.507772	0.978542
T-wave inversion in lead AVL	742	0.942696	0.515268	420	12109	431	322	0.566038	0.96563	0.527307	0.943307
peaked T wave in lead V3	227	0.98325	0.640145	142	12951	104	85	0.625551	0.992034	0.600423	0.98577
ST elevation in lead V5	303	0.943791	0.4846	173	12776	203	130	0.570957	0.984359	0.509573	0.974928
clockwise rotation	327	0.961752	0.400164	178	12710	245	149	0.544343	0.981088	0.474667	0.970336
peaked T wave in lead V4	231	0.986887	0.658245	154	12959	92	77	0.666667	0.992951	0.645702	0.987276
junctional escape beat	275	0.97569	0.593075	187	12872	135	88	0.68	0.989621	0.626466	0.98321
junctional rhythm	211	0.980456	0.589767	137	12928	143	74	0.649289	0.98906	0.558045	0.983662
T-wave inversion in lead I	701	0.964597	0.619137	441	12268	313	260	0.629101	0.975121	0.606186	0.956859
left anterior fascicular block	192	0.987998	0.520109	127	12949	141	65	0.661458	0.989228	0.552174	0.98449
complete left bundle branch block	211	0.996134	0.93224	187	13045	26	24	0.886256	0.998011	0.882075	0.996236
low chest leads voltages	182	0.986197	0.617775	135	12980	120	47	0.741758	0.99084	0.617849	0.987427
peaked T wave in lead V2	200	0.980962	0.60681	113	13006	76	87	0.565	0.99419	0.580977	0.987728
ST depression in lead V2	246	0.961998	0.431117	124	12872	164	122	0.504065	0.987419	0.464419	0.978467
T-wave inversion in lead V3	427	0.941199	0.319501	190	12469	386	237	0.444965	0.969973	0.378863	0.953094
Q wave abnormal in lead V5	165	0.983152	0.475059	96	12969	148	69	0.581818	0.988717	0.469438	0.983662
Q wave abnormal in lead AVL	186	0.968554	0.644032	121	13016	80	65	0.650538	0.993891	0.625323	0.989083
low limb leads voltages	171	0.989295	0.668375	99	13048	63	72	0.578947	0.995195	0.594595	0.989836
indeterminate cardiac axis	195	0.986588	0.490694	109	12978	109	86	0.558974	0.991671	0.527845	0.985318
Q wave abnormal in lead I	150	0.968675	0.609272	88	13071	61	62	0.586667	0.995355	0.588629	0.990739
ventricular paced rhythm	149	0.995051	0.686607	108	13080	53	41	0.724832	0.995964	0.696774	0.992923
2nd degree atrioventricular block-I	133	0.98221	0.677897	95	13079	70	38	0.714286	0.994676	0.637584	0.991869
accelerated idioatrial rhythm	131	0.994071	0.653918	85	13098	53	46	0.648855	0.99597	0.63197	0.992546
atrial premature beat not transmitted	162	0.969886	0.535927	94	13036	84	68	0.580247	0.993598	0.552941	0.988556
q wave abnormal in lead V3	216	0.979308	0.596146	123	12983	83	93	0.569444	0.993648	0.582938	0.986749
paired atrial premature beats	212	0.974779	0.467427	126	12916	154	86	0.59434	0.988217	0.512195	0.98193
paroxysmal supraventricular tachycardia	126	0.997494	0.849251	99	13127	29	27	0.785714	0.997796	0.779528	0.995784
q wave abnormal in lead V4	198	0.980893	0.485328	114	12946	138	84	0.575758	0.989453	0.506667	0.983286
ST elevation in lead AVR	130	0.972956	0.389647	59	13066	86	71	0.453846	0.993461	0.429091	0.988179
atrial fibrillation with intraventricular aberrant conduction	117	0.986402	0.707791	87	13123	42	30	0.74359	0.99681	0.707317	0.994579
q wave abnormal in lead V5	181	0.98133	0.408707	102	12952	149	79	0.563536	0.988627	0.472222	0.982834
q wave abnormal in lead V6	184	0.981463	0.380819	96	12943	155	88	0.521739	0.988166	0.441379	0.981705
Q-Tc interval prolongation	144	0.927729	0.195999	56	12976	162	88	0.388889	0.987669	0.309392	0.981178
ST elevation in lead V6	160	0.932725	0.306635	71	12943	179	89	0.44375	0.986359	0.346341	0.979822
T-wave changes in lead V1	115	0.867794	0.045225	33	12632	535	82	0.286957	0.959368	0.0966325	0.953546
peaked T wave in lead V5	136	0.98679	0.588506	81	13075	71	55	0.595588	0.994599	0.5625	0.990513
ventricular preexcitation	102	0.994856	0.794921	78	13156	24	24	0.764706	0.998179	0.764706	0.996386
significant sinus bradycardia	132	0.991252	0.594507	85	13074	76	47	0.643939	0.994221	0.580205	0.990739
atrial sensed ventricular paced rhythm	96	0.995855	0.496153	69	13138	48	27	0.71875	0.99636	0.647887	0.994353
atrial-ventricular paced rhythm	103	0.988066	0.852417	76	13169	10	27	0.737864	0.999241	0.804233	0.997214
q wave abnormal in lead V2	133	0.974086	0.37453	69	13031	118	64	0.518797	0.991026	0.43125	0.986297
elevated U wave	120	0.932001	0.19985	33	13033	129	87	0.275	0.990199	0.234043	0.983737
Q wave abnormal in lead V6	116	0.976688	0.357207	54	13067	99	62	0.465517	0.992481	0.401487	0.987878
q wave abnormal in lead I	145	0.971116	0.357735	71	13048	89	74	0.489655	0.993225	0.465574	0.987728
atrial paced rhythm	95	0.99942	0.945347	83	13173	14	12	0.873684	0.998938	0.864583	0.998042
wandering pacemaker within atrioventricular node	85	0.967531	0.261731	29	13126	71	56	0.341176	0.99462	0.313514	0.990438
counterclockwise rotation	86	0.907004	0.199164	27	13111	85	59	0.313953	0.993559	0.272727	0.989158
atrial escape beat	83	0.971701	0.223425	32	13136	63	51	0.385542	0.995227	0.359551	0.991417
ventricular paced beats	95	0.982494	0.703367	64	13157	30	31	0.673684	0.997725	0.677249	0.995407
ST elevation in lead AVL	96	0.92583	0.292611	39	13103	83	57	0.40625	0.993705	0.357798	0.989459
ventricular fusion wave	111	0.970652	0.331745	52	13088	83	59	0.468468	0.993698	0.422764	0.989309
T-wave inversion in lead V2	240	0.933011	0.191532	80	12759	283	160	0.333333	0.978301	0.26534	0.966647
accelerated junctional rhythm	83	0.937927	0.300345	34	13130	69	49	0.409639	0.994772	0.365591	0.991116
ST elevation in lead I	98	0.936967	0.363495	47	13116	68	51	0.479592	0.994842	0.441315	0.991041
q wave abnormal in lead AVL	105	0.977248	0.28376	50	13088	89	55	0.47619	0.993246	0.409836	0.989158
short paroxysmal atrial tachycardia	73	0.954377	0.190696	19	13107	102	54	0.260274	0.992278	0.195876	0.988255
high right ventricular voltage	98	0.976613	0.505301	59	13139	45	39	0.602041	0.996587	0.584158	0.993676
Brugada syndrome	69	0.990405	0.600049	37	13187	26	32	0.536232	0.998032	0.560606	0.995633
idioatrial rhythm	67	0.959098	0.425271	32	13179	36	35	0.477612	0.997276	0.474074	0.994654
q wave abnormal in lead V1	85	0.938033	0.208499	20	13145	52	65	0.235294	0.99606	0.254777	0.991191
poor R wave progression in lead V5	67	0.965118	0.226945	26	13145	70	41	0.38806	0.994703	0.319018	0.991643
ventricular bigeminy	57	0.998766	0.74501	45	13206	19	12	0.789474	0.998563	0.743802	0.997666
wandering pacemaker within sinoatrial node	58	0.971878	0.31966	15	13191	33	43	0.258621	0.997505	0.283019	0.994278
biphasic T waves in lead V5	140	0.891883	0.11766	31	13027	115	109	0.221429	0.991249	0.216783	0.983135
biphasic T waves in lead V6	144	0.883879	0.114839	33	13010	128	111	0.229167	0.990257	0.216393	0.982006
intraventricular block	71	0.932676	0.098279	16	13094	117	55	0.225352	0.991144	0.156863	0.98705
incomplete interfering atrioventricular dissociation	66	0.98229	0.352607	30	13169	47	36	0.454545	0.996444	0.41958	0.993751
ventircular capture	53	0.995134	0.748499	33	13222	7	20	0.622642	0.999471	0.709677	0.997967
2nd sinoatrial block	50	0.982734	0.565084	30	13204	28	20	0.6	0.997884	0.555556	0.996386
2:1 atrioventricular block	46	0.954533	0.487252	22	13219	17	24	0.478261	0.998716	0.517647	0.996913
atrial fibrillation with slow ventricular rate	52	0.986672	0.623117	33	13202	28	19	0.634615	0.997884	0.584071	0.996461
peaked T wave in lead II	51	0.983389	0.40975	19	13206	25	32	0.372549	0.99811	0.4	0.995708
peaked T wave in lead AVF	49	0.985841	0.41368	21	13203	30	28	0.428571	0.997733	0.42	0.995633
peaked T wave in lead III	44	0.985482	0.42963	20	13208	30	24	0.454545	0.997734	0.425532	0.995934
biphasic T waves in lead AVF	115	0.8936	0.101262	20	13033	134	95	0.173913	0.989823	0.148699	0.982759
frequent ventricular premature beats	64	0.974357	0.297425	23	13171	47	41	0.359375	0.996444	0.343284	0.993374
burst ventricular tachycardia	36	0.9958	0.48767	23	13225	21	13	0.638889	0.998415	0.575	0.99744
peaked T wave in lead V6	82	0.987874	0.420421	47	13142	58	35	0.573171	0.995606	0.502674	0.992998
biphasic T waves in lead V4	95	0.891592	0.0846968	20	13088	99	75	0.210526	0.992493	0.186916	0.9869
biphasic T waves in lead II	106	0.916002	0.124064	19	13079	97	87	0.179245	0.992638	0.171171	0.986147
high-grade atrioventricular block	33	0.986183	0.177336	14	13178	71	19	0.424242	0.994641	0.237288	0.993224
paired ventricular premature beats	48	0.98504	0.658736	37	13207	27	11	0.770833	0.99796	0.660714	0.997139
ventricular escape beat	42	0.974345	0.340466	20	13216	24	22	0.47619	0.998187	0.465116	0.996537
biphasic T waves in lead III	88	0.908625	0.0918813	15	13085	109	73	0.170455	0.991739	0.141509	0.986297
atrial bigeminy	40	0.989463	0.227842	17	13209	33	23	0.425	0.997508	0.377778	0.995784
slow idiojunctional rhythm	29	0.983884	0.13563	6	13238	15	23	0.206897	0.998868	0.24	0.997139
ventricular tachycardia	28	0.983269	0.562123	16	13247	7	12	0.571429	0.999472	0.627451	0.998569
frequent atrial premature beats	53	0.980163	0.262625	20	13187	42	33	0.377358	0.996825	0.347826	0.994353
poor R wave progression in lead V6	30	0.95649	0.0988482	5	13228	24	25	0.166667	0.998189	0.169492	0.996311
atrial flutter with 2:1 conduction	26	0.999965	0.983706	24	13254	2	2	0.923077	0.999849	0.923077	0.999699
complete interfering atrioventricular dissociation	25	0.969541	0.0838188	7	13218	39	18	0.28	0.997058	0.197183	0.995708
T-wave changes in lead AVR	24	0.818716	0.00961706	1	13237	21	23	0.0416667	0.998416	0.0434783	0.996687
ventricular trigeminy	24	0.997065	0.47705	10	13249	9	14	0.416667	0.999321	0.465116	0.998268
ventricular paced fusion beats	20	0.985952	0.0690443	2	13241	21	18	0.1	0.998417	0.0930233	0.997064
ST depression in lead V1	37	0.93497	0.172209	11	13220	25	26	0.297297	0.998112	0.30137	0.99616
low voltage on the 12 leads	29	0.994952	0.310207	18	13217	36	11	0.62069	0.997284	0.433735	0.996461
T-wave inversion in lead V1	61	0.916267	0.0476606	6	13122	99	55	0.0983607	0.992512	0.0722892	0.988405
impure atrial flutter	24	0.960639	0.0455783	5	13164	94	19	0.208333	0.99291	0.0813008	0.991492
ventricular escape rhythm	20	0.982518	0.17201	7	13238	24	13	0.35	0.99819	0.27451	0.997214
impure atrial fibrillation	22	0.981424	0.0675672	5	13195	65	17	0.227273	0.995098	0.108696	0.993826
junctional premature beats	17	0.978497	0.383729	5	13264	1	12	0.294118	0.999925	0.434783	0.999021
accelerated idioventricular rhythm	22	0.966794	0.426365	11	13251	9	11	0.5	0.999321	0.52381	0.998494
accelerated atrial escape beat	15	0.950378	0.107867	2	13243	24	13	0.133333	0.998191	0.097561	0.997214
poor R wave progression in lead V1	32	0.929142	0.0250139	2	13187	63	30	0.0625	0.995245	0.0412371	0.992998
intermittent complete right bundle branch block	20	0.891943	0.496994	10	13251	11	10	0.5	0.999171	0.487805	0.998419
incomplete left bundle branch block	16	0.807833	0.00571025	2	13068	198	14	0.125	0.985075	0.0185185	0.984039
paroxysmal atrial fibrillation	40	0.937257	0.347519	19	13214	28	21	0.475	0.997886	0.436782	0.996311
atrial trigeminy	12	0.999209	0.629106	8	13263	7	4	0.666667	0.999472	0.592593	0.999172
sinus arrest	19	0.918463	0.113714	3	13228	35	16	0.157895	0.997361	0.105263	0.99616
2nd degree atrioventricular block-II	12	0.805985	0.0574291	2	13262	8	10	0.166667	0.999397	0.181818	0.998645
biphasic T waves in lead I	44	0.94215	0.108159	8	13191	47	36	0.181818	0.99645	0.161616	0.993751
left posterior fascicular block	10	0.799834	0.00314066	1	13103	169	9	0.1	0.987266	0.0111111	0.986598
slow junctional escape beat	19	0.98869	0.208127	5	13248	15	14	0.263158	0.998869	0.25641	0.997817
junctional tachycardia	10	0.979626	0.444832	4	13267	5	6	0.4	0.999623	0.421053	0.999172
biphasic T waves in lead V3	29	0.854253	0.0132727	1	13165	88	28	0.0344828	0.99336	0.0169492	0.991266
ventricular fibrillation	7	0.953672	0.520066	3	13275	0	4	0.428571	1	0.6	0.999699
atrial tachycardia with variable conduction	9	0.994341	0.241959	2	13265	8	7	0.222222	0.999397	0.210526	0.998871
atrial paced beats	5	0.95987	0.0568016	1	13268	9	4	0.2	0.999322	0.133333	0.999021
peaked T wave in lead I	8	0.913383	0.0309357	2	13237	37	6	0.25	0.997213	0.0851064	0.996763
slow idioatrial rhythm	6	0.991187	0.216444	1	13275	1	5	0.166667	0.999925	0.25	0.999548
ventircular capture with intraventricular aberrant conduction	6	0.991488	0.0512709	4	13215	61	2	0.666667	0.995405	0.112676	0.995257
accelerated ventricular escape beat	7	0.998515	0.280151	3	13268	7	4	0.428571	0.999473	0.352941	0.999172
accelerated junctional escape beat	6	0.99469	0.0691399	1	13267	9	5	0.166667	0.999322	0.125	0.998946
Average	587.382	0.955924	0.509015	431.224	12435.9	258.724	156.157	0.56137	0.977562	0.519106	0.968764
